# Supplementary material for: Design and Synthesis of Novel 6-(Substituted phenyl)-[1,3]dioxolo[4′,5′:4,5]benzo[1,2-d]thiazole Compounds as Tyrosinase Inhibitors: In Vitro and In Vivo Insights
Source: Molecules. 2025 Mar 30;30(7):1535. doi: 10.3390/molecules30071535 (PMC11990524; doi:10.3390/molecules30071535)
Supplement: Supplementary file 1 [file molecules-30-01535-s001.zip]

Archive with 1 entries (1 files):
- molecules-3514429-supplementary.pdf
